# Supplementary material for: Framing Effects of Cognitive Behavioural Therapy for Depression on Perceptions of Believability, Acceptability, and Credibility
Source: Int J Environ Res Public Health. 2023 Jul 9;20(14):6330. doi: 10.3390/ijerph20146330 (PMC10379820; doi:10.3390/ijerph20146330)
Supplement: Supplementary file 1 [file ijerph-20-06330-s001.zip]

Archive with 1 entries (1 files):
- ijerph-2264810-supplementary.pdf
